# Supplementary material for: Extra-Linguistic Cognitive Functions Involved in the Token Test: Results from a Cohort of Non-Aphasic Stroke Patients with Right Hemisphere Lesion
Source: Behav Sci (Basel). 2022 Dec 3;12(12):494. doi: 10.3390/bs12120494 (PMC9774596; doi:10.3390/bs12120494)
Supplement: Supplementary file 1 [file behavsci-12-00494-s001.zip]

Archive with 1 entries (1 files):
- behavsci-1933871-supplementary.pdf
